# Supplementary material for: Import of global high-risk clones is the primary driver of carbapenemase-producing Pseudomonas aeruginosa in Norway
Source: J Med Microbiol. 2025 Jan 6;74(1):001944. doi: 10.1099/jmm.0.001944 (PMC12282237; doi:10.1099/jmm.0.001944)
Supplement: Uncited Table S1. [file jmm-74-01944-s001.xlsx]

## Sheet: Data
Table S1: Carbapenease-producing Pseudomonas aeruginosa from Norway 2006-2022: overview of isolates, including sample metadata and results from WGS and phenotypic analyses
Isolate ID	Sample metadata				Genome metadata			WGS output				Minimum inhibitory concentrations (MICs; mg/L) 2												β-lactamases					Phenotypic testing for carbapenemases			MICs (mg/L)		Aminoglycoside resistance determinants															Fluoroquinolone resistance determiants
	Year	Sample material	Clinical/ Screening	Import	MLST	O-antigen	exoU/S	BioSample Accession	Genome coverage (x)	Contigs (#)	Genome length (bp)	AMR3	MEM	IMP	MEM/VAR	IMP/REL	ATM	CAZ	FEP	CTV	CTAZ	TZP	FDC4	Carbapenemase	Others				β-Carba	IMI/IMD	Coris O.K.N.V.I RESIST-5	AMK	TOB	16S rRNA methylases	aph(3')-Ia	aph(3'')-Ib	aph(3')-VI	aph(3')-XV	aph(6)-Id	aadA	ant(2'')-Ia	ant(4')-IIb	aac(3)-Id	aac(3)-IIe	aac(6')-Ib	aac(6')-II	aac(6')-	aacA8	qnr
PAN-01	2006	Respiratory	C	Yes	ST233	O6	exoS	SAMN21906717	55	128	6909869	MDR	16	>32	>16	>8	8	128	>16	>16	>16	>128	25	VIM-2	PDC-3; OXA-486; OXA-4				Negative	Positive	VIM	128	>128							aadA2			aac(3)-Id			aac(6')-II
PAN-02	2006	Respiratory	C	Yes	ST235	O11	exoU	SAMN21906718	42	309	6920485	XDR	>32	>32	>16	>8	32	128	>16	>16	>16	>128	27	VIM-4	PDC-35; OXA-35; OXA-488; CARB-2				Positive	Positive	VIM	128	>128				aph(3')-VIa
PAN-03	2007	Urine	C	Yes	ST260	O6	exoS	SAMN21906719	83	210	6831851	XDR	>32	>32	>16	>8	64	>128	>16	>16	>16	>128	24	IMP-14	PDC-3; OXA-904				Positive	Inconklusive	IMP	>128	>128			aph(3'')-Ib			aph(6)-Id		ant(2'')-Ia	ant(4')-IIb			aac(6')-Ib4
PAN-04	2007	Wound	C	Yes	ST111	O12	exoS	SAMN21906720	70	165	7017436	MDR	>32	>32	>16	>8	32	32	8	>16	>16	64	29	VIM-2	PDC-3; OXA-395				Positive	Positive	VIM	16	16														aac(6')-29b
PAN-05	2008	Respiratory	C	Yes	ST389	O4	exoS	SAMN21906721	53	167	6881416	MDR	>32	>32	8	>8	16	128	>16	>16	>16	>128	29	VIM-2	PDC-258; OXA-50; OXA-10				Positive	Positive	VIM	64	64		aph(3')-Ia	aph(3'')-Ib	aph(3')-VIa		aph(6)-Id	aadA2					aac(6')-Ib4
PAN-06	2009	Wound	C	Yes	ST773	O11	exoU	SAMN21906722	54	171	6650836	MDR	>32	>32	>16	>8	16	32	>16	>16	>16	>128	29	VIM-2	PDC-16; ; OXA-395; OXA-10				Negative	Positive	VIM	64	128							aadA1					aac(6')-Ib3
PAN-07	2009	Other	C	Yes	ST235	O11	exoU	SAMN21906723	55	168	6883458	MDR	>32	>32	>16	>8	8	64	>16	>16	>16	128	31	VIM-4	PDC-35; OXA-488				Positive	Positive	VIM	4	<0.5							aadA6
PAN-08	2010	Respiratory	NA	NA	ST111	O12	exoS	SAMN21906724	39	224	7360219	MDR	>32	>32	>16	>8	32	128	>16	>16	>16	>128	28	VIM-2	PDC-3; OXA-395				Positive	Positive	VIM	16	64
PAN-09	2010	Wound	C	Yes	ST235	O11	exoU	SAMN21906725	89	234	6690440	XDR	>32	>32	>16	>8	>64	>128	>16	>16	>16	>128	27	VIM-2	PDC-35; OXA-488; OXA-10; VEB-16				Positive	Positive	VIM	64	>128		aph(3')-Ia					aadA1	ant(2'')-Ia					aac(6')-II			qnrA1
PAN-10	2010	Other	C	Yes	ST1047	O7	exoS	SAMN21906726	63	222	6853013	MDR	16	>32	4	8	32	>128	>16	>16	>16	32	29	VIM-11	PDC-12; OXA-488				Positive	Negative	VIM	32	<0.5			aph(3'')-Ib	aph(3')-VIa		aph(6)-Id
PAN-11	2011	Urine	C	Yes	ST111	O12	exoS	SAMN21906727	51	187	7107282	MDR	>32	>32	>16	>8	16	32	16	>16	>16	64	27	VIM-2	PDC-3; OXA-395				Positive	Positive	VIM	64	128
PAN-12	2011	Rectal swab	S	Yes	ST235	O11	exoU	SAMN21906728	15	431	7011917	MDR	32	>32	>16	8	4	128	16	>16	>16	>128	28	VIM-5	PDC-35; OXA-488				Positive	Positive	Negative	32	64							aadA6					aac(6')-Ib4	aac(6')-II
PAN-13	2012	Urine	C	Yes	ST823	O11	exoU	SAMN21906729	60	139	7033162	MDR	32	>32	>16	>8	4	32	16	16	>16	32	27	VIM-2	PDC-38				Positive	Positive	VIM	16	32			aph(3'')-Ib			aph(6)-Id				aac(3)-Id			aac(6')-II
PAN-14	2012	Blood	C	Yes	ST111	O12	exoS	SAMN21906730	26	205	7014056	MDR	>32	>32	>16	>8	16	64	16	>16	>16	32	28	VIM-2	PDC-3; OXA-395				Positive	Positive	VIM	64	128
PAN-15	2013	Urine	C	Yes	ST316	O11	exoU	SAMN21906731	62	234	7207013	XDR	>32	>32	>16	>8	>64	>128	>16	>16	>16	>128	23	NDM-1	PDC-36; OXA-395; PME-1				Positive	Positive	NDM	>128	>128	rmtB4		aph(3'')-Ib			aph(6)-Id			ant(4')-IIb
PAN-16	2013	Urine	C	Yes	ST823	O11	exoU	SAMN21906732	94	141	7003565	MDR	>32	>32	>16	>8	16	32	16	16	>16	128	29	VIM-2	PDC-38				Positive	Positive	VIM	32	32			aph(3'')-Ib			aph(6)-Id				aac(3)-Id			aac(6')-II
PAN-17	2013	Wound	C	Yes	ST111	O12	exoS	SAMN21906733	54	177	7054555	MDR	32	>32	>16	>8	8	32	8	16	>16	16	29	VIM-2	PDC-3; OXA-395				Positive	Positive	VIM	32	32
PAN-18	2013	Urine	C	Yes	ST3390	O12	exoS	SAMN21906734	28	269	7036705	XDR	>32	>32	>16	>8	>64	>128	>16	>16	>16	>128	25	IMP-14	PDC-5; OXA-1135; OXA-10				Positive	Inconklusive	IMP	128	>128								ant(2'')-Ia				aac(6')-Ib3
PAN-19	2014	Other	C	Yes	ST235	O11	exoU	SAMN21906735	51	220	6797235	MDR	32	>32	16	>8	16	64	>16	>16	>16	128	28	VIM-2	PDC-35; OXA-10; OXA-488				Positive	Positive	VIM	32	>128							aadA1	ant(2'')-Ia				aac(6')-Ib3				qnrVC1
PAN-20	2014	Respiratory	S	Yes	ST235	O11	exoU	SAMN21906736	170	206	6917089	MDR	>32	>32	>16	>8	8	16	16	4	16	64	29	GES-5	PDC-35; OXA-488				Positive	Inconklusive	NA	128	>128					aph(3')-XV		aadA6					aac(6')-Ib4
PAN-21	2014	Respiratory	C	Yes	ST823	O11	exoU	SAMN21906737	97	223	7477642	MDR	>32	>32	>16	>8	16	64	16	16	>16	128	28	VIM-2	PDC-38				Positive	Positive	VIM	32	32			aph(3'')-Ib			aph(6)-Id				aac(3)-Id			aac(6')-II
PAN-22	2014	Urine	C	Yes	ST357	O11	exoU	SAMN21906738	160	134	6767623	XDR	>32	>32	>16	>8	>64	>128	>16	>16	>16	>128	12	VIM-5	PDC-11; OXA; OXA-846; VEB-14				Positive	Positive	Negative	64	16				aph(3')-VIa			aadA1	ant(2'')-Ia
PAN-23	2014	Urine	C	Yes	ST235	O11	exoU	SAMN21906739	180	216	7077062	XDR	32	>32	>16	>8	32	128	>16	>16	>16	>128	25	VIM-5	PDC-35; OXA-10; OXA-488				Positive	Positive	Negative	32	64							aadA1, aadA6					aac(6')-Ib	aac(6')-II			qnrVC1
PAN-24	2014	Wound	C	Yes	ST395	O6	exoS	SAMN21906740	250	129	7151408	MDR	>32	>32	>16	>8	8	16	16	16	>16	128	29	VIM-2	PDC-8; OXA-10; OXA-905				Positive	Positive	VIM	128	32				aph(3')-VIa			aadA6					aac(6')-Ib4
PAN-25	2015	Wound	C	Yes	ST235	O11	exoU	SAMN21906741	170	184	7233278	XDR	>32	>32	>16	>8	>64	>128	>16	>16	>16	>128	25	VIM-6	PDC-35; OXA-488; OXA-10; VEB-16				Positive	Positive	VIM	>128	128							aadA6			aac(3)-Ic		aac(6')-Ib3	aac(6')-II
PAN-26	2015	Other	C	Yes	ST253	O10	exoU	SAMN21906742	56	278	6974212	MDR	>32	>32	16	>8	8	64	>16	>16	>16	64	28	VIM-2	PDC-34; OXA-488				Negative	Positive	VIM	8	32							aadA7					aac(6')-Ib
PAN-27	2015	Respiratory	C	Yes	ST253	O10	exoS	SAMN21906743	170	286	6923340	MDR	>32	>32	>16	>8	2	128	8	>16	>16	128	29	VIM-2	PDC-34; OXA-488				Positive	Positive	VIM	4	32							aadA7					aac(6')-Ib
PAN-28	2015	Rectal swab	S	Yes	ST395	O6	exoS	SAMN21906744	180	172	7181456	MDR	>32	>32	>16	>8	8	16	16	16	>16	128	29	VIM-2	PDC-8; OXA-905				Negative	Positive	VIM	128	16				aph(3')-VIa			aadA6					aac(6')-Ib4
PAN-29	2015	Wound	C	Yes	ST654	O4	exoS	SAMN21906745	160	178	6838619	XDR	>32	>32	>16	>8	32	>128	>16	>16	>16	>128	21	NDM-1	PDC-3; OXA-396				Positive	Positive	NDM	>128	>128	rmtB4		aph(3'')-Ib			aph(6)-Id		ant(2'')-Ia
PAN-30	2015	Other	C	Yes	ST395	O6	exoS	SAMN21906746	99	81	7164356	MDR	32	>32	16	>8	8	8	16	16	>16	64	29	VIM-2	PDC-8; OXA-905; OXA-10				Negative	Positive	VIM	64	<0.5				aph(3')-VIa			aadA6
PAN-31	2015	Wound	C	Yes	ST233	O6	exoS	SAMN21906747	130	86	6880615	MDR	>32	>32	>16	>8	8	64	>16	>16	>16	32	27	VIM-2	PDC-3; OXA-486				Positive	Inconklusive	VIM	128	>128													aac(6')-II
PAN-32	2016	Respiratory	C	Yes	ST253	O10	exoU	SAMN21906748	140	189	6903774	MDR	>32	>32	>16	>8	16	>128	>16	>16	>16	>128	29	VIM-1	PDC-34; OXA-488 PSE				Positive	Positive	VIM	4	16							aadA1					aac(6')-Ib4				qnrVC1
PAN-33	2016	Rectal swab	S	Yes	ST663	O6	exoS	SAMN21906749	110	106	6990326	XDR	32	>32	>16	>8	32	128	>16	>16	>16	>128	26	VIM-2	PDC-5; OXA-396				Positive	Positive	VIM	>128	>128			aph(3'')-Ib	aph(3')-VIa			aadA1					aac(6')-Ib4
PAN-34	2016	Rectal swab	S	Yes	ST348	O5	exoS	SAMN21906750	63	206	6980892	MDR	>32	>32	>16	>8	32	>128	>16	>16	>16	128	28	IMP-8	PDC-5; OXA-494; FOX-14				Positive	Inconklusive	IMP	4	32							aadA1					aac(6')-Ib
PAN-35	2016	Wound	C	Yes	ST235	O11	exoU	SAMN21906751	110	97	6750496	MDR	>32	>32	>16	>8	8	32	>16	>16	>16	128	32	VIM-4	PDC-35; OXA-2; OXA-488				Positive	Positive	VIM	32	64							aadA1, aadA6						aac(6')-II		aacA8
PAN-36	2016	Rectal swab	S	Yes	ST111	O12	exoS	SAMN21906752	94	189	7365877	MDR	>32	>32	>16	>8	16	32	16	>16	>16	64	29	VIM-2	PDC-3; OXA-395				Positive	Positive	VIM	64	128							aadA1							aac(6')-29a, aac(6')-31
PAN-37	2017	Urine	C	Yes	ST111	O12	exoS	SAMN21906753	64	120	6830353	XDR	>32	>32	>16	>8	16	64	16	>16	>16	64	19	VIM-2	PDC-3; OXA-395				Negative	Positive	VIM	16	32														aac(6')-29a
PAN-38	2017	Wound	C	Yes	ST348	O5	exoS	SAMN21906754	50	314	7089837	MDR	32	>32	>16	>8	16	>128	>16	>16	>16	64	28	IMP-8	PDC-5; OXA-494; FOX-14				Positive	Positive	IMP	4	128			aph(3'')-Ib			aph(6)-Id	aadA1				aac(3)-IIe	aac(6')-Ib
PAN-39	2018	Respiratory	NA	Yes	ST773	O11	exoU	SAMN21906755	130	130	6792295	MDR	>32	>32	>16	>8	4	>128	>16	>16	>16	>128	22	NDM-1	PDC-16; OXA-395				Positive	Positive	NDM	>128	>128	rmtB4						aadA11									qnrVC1
PAN-40	2018	Wound	C	Yes	ST235	O11	exoU	SAMN21906756	130	183	7043337	MDR	>32	>32	>16	>8	16	>128	>16	>16	>16	64	27	NDM-1	PDC-35; OXA-488				Positive	Positive	NDM	64	>128				aph(3')-VI			aadA6	ant(2'')-Ia					aac(6')-II
PAN-41	2018	Blood	C	No	ST235	O11	exoU	SAMN21906757	55	236	7038765	XDR	>32	>32	>16	>8	32	>128	>16	>16	>16	64	25	NDM-1	PDC-35; OXA-488;				Positive	Positive	NDM	64	128				aph(3')-VI			aadA6	ant(2'')-Ia					aac(6')-II
PAN-42	2019	Other	C	Yes	ST357	O11	exoU	SAMN21906758	110	128	6701567	XDR	>32	>32	>16	>8	>64	>128	>16	>16	>16	64	22	IMP-13	PDC-11; OXA-846; OXA-677; VEB-9				Positive	Positive	IMP	64	128							aadA1	ant(2'')-Ia				aac(6')-Ib4	aac(6')-II
PAN-43	2019	Rectal swab	S	Yes	ST1047	O7	exoS	SAMN21906759	140	156	7118504	XDR	>32	>32	>16	>8	>64	128	>16	>16	>16	128	25	VIM-2	PDC-12; OXA-488; CTX-M-15				Positive	Positive	VIM	8	64																qnrVC1
PAN-44	2019	Urine	C	Yes	ST308	O11	exoU	SAMN21906760	72	192	6906885	MDR	>32	>32	>16	>8	8	>128	>16	>16	>16	128	24	NDM-1	PDC-19a; OXA-488				Positive	Positive	NDM	32	32			aph(3'')-Ib			aph(6)-Id	aadA11			aac(3)-Id			aac(6')-II			qnrVC1
PAN-45	2019	Wound	C	Yes	ST654	O4	exoS	SAMN21906761	120	166	6890598	XDR	>32	>32	>16	>8	>64	>128	>16	>16	>16	128	26	VIM-2	PDC-3; OXA-396 PME-1				Positive	Positive	VIM	>128	>128			aph(3'')-Ib			aph(6)-Id		ant(2'')-Ia	ant(4')-IIb	aac(3)-Id			aac(6')-II
PAN-46	2020	Wound	C	Yes	ST111	O12	exoS	SAMN21906762	100	199	7018677	XDR	>32	>32	>16	>8	>64	>128	>16	>16	>16	>128	20	NDM-1	PDC-3; OXA-10; OXA-395; CARB-2; VEB-1				Positive	Positive	NDM	>128	>128		aph(3')-Ia	aph(3'')-Ib			aph(6)-Id	aadA1	ant(2'')-Ia	ant(4')-IIb
PAN-47	2020	Respiratory	C	Yes	ST941	O6	exoS	SAMN21906763	58	142	6785336	MDR	>32	>32	>16	>8	8	32	16	>16	>16	64	27	VIM-2	PDC-3; OXA-10; OXA-396				Positive	Positive	VIM	>128	>128		aph(3')-Ia	aph(3'')-Ib			aph(6)-Id	aadA1	ant(2'')-Ia	ant(4')-IIb			aac(6')-Ib				qnrVC1
PAN-48	2020	Rectal swab	S	Yes	ST773	O11	exoU	SAMN21906764	54	170	6761632	MDR	>32	>32	>16	>8	16	>128	>16	>16	>16	>128	22	NDM-1	PDC-16; OXA-395				Positive	Positive	NDM	>128	>128	rmtB4						aadA11									qnrVC1
PAN-49	2020	Urine	C	Yes	ST348	O5	exoS	SAMN21906765	31	382	7040586	MDR	32	>32	>16	>8	8	>128	>16	>16	>16	128	29	IMP-8	PDC-5; OXA-494				Positive	Positive	IMP	16	64			aph(3'')-Ib			aph(6)-Id	aadA1				aac(3)-IIe	aac(6')-Ib
PAN-50	2021	Other	C	Yes	ST235	O11	exoU	SAMN27776998	45	231	6688410	MDR	>16	>32	>16	>8	8	>32	>16	>32	>8	>64	33	VIM-4	PDC-35; OXA-2; OXA-488				Negative	Positive	VIM	64	256							aadA1, aadA6						aac(6')-II		aacA8
PAN-51	2022	Urine	C	No	ST348	O5	exoS	SAMN37825779	168	141	6909621	MDR	>16	>16	32	>8	4	8	16	8	>16	16	26	VIM-2	PDC-5; OXA-494				Positive	Negative	VIM	64	128							aadA6						aac(6')-II
PAN-52	2022	Other	C	Yes	ST155	O6	exoS	SAMN37825780	147	103	7552535	MDR	>16	>16	>32	>8	16	>32	>16	>32	>16	>32	21	IMP-18	PDC-5; OXA-396; SCO-1; TEM				Positive	Positive	IMP	<2	8			aph(3'')-Ib			aph(6)-Id					aac(3)-IIe					qnrVC1
PAN-53	2022	Rectal swab	S	Yes	ST357	O11	exoU	SAMN37825781	158	112	6906940	XDR	>16	>16	>32	>8	>32	>32	>16	>32	>16	>32	19	NDM-1	PDC-11; OXA-846; OXA; VEB-14				Positive	Positive	NDM	>128	>128	rmtB4			aph(3')-VIa			aadA1
PAN-54	2022	Rectal swab	S	Yes	ST1047	O7	exoS	SAMN37825782	184	112	6981491	XDR	>16	>16	>32	>8	>32	>32	>16	>32	>16	>32	26	IMP-1	PDC-12; OXA-10; OXA-488				Positive	Positive	IMP	64	>128			aph(3'')-Ib			aph(6)-Id		ant(2'')-Ia				aac(6')-Ib3				qnrVC1
PAN-55	2022	Other	C	Yes	ST773	O11	exoU	SAMN37825783	110	113	6852386	XDR	>16	>16	>32	>8	32	>32	>16	>32	>16	>32	20	NDM-1	PDC-16 OXA-395				Positive	Positive	NDM	>128	>128	rmtB4						aadA11									qnrVC1
PAN-56	2022	Rectal swab	S	Yes	ST773	O11	exoU	SAMN37825784	152	117	6867241	XDR	>16	>16	>32	>8	2	>32	>16	>32	>16	>16	21	NDM-1	PDC-16; OXA-395				Positive	Positive	NDM	>128	>128	rmtB4						aadA11									qnrVC1
PAN-57	2022	Other	S	Yes	ST1047	O7	exoS	SAMN37825785	142	114	6912562	XDR	>16	16	>32	>8	32	>32	>16	>32	>16	>32	26	IMP-1	PDC-12; OXA-10; OXA-488				Positive	Positive	IMP	128	>128			aph(3'')-Ib			aph(6)-Id		ant(2'')-Ia				aac(6')-Ib3				qnrVC1
PAN-58	2022	Other	C	Yes	ST773	O11	exoU	SAMN37825786	132	117	6812119	XDR	>16	>16	>32	>8	2	>32	>16	>32	>16	>32	21	NDM-1	PDC-16; OXA-395				Positive	Positive	NDM	>128	>128	rmtB4						aadA11									qnrVC1
PAN-59	2022	Other	C	Yes	ST773	O11	exoU	SAMN37825787	129	116	6792880	MDR	>16	>16	>32	>8	4	>32	>16	>32	>16	>32	24	NDM-1	PDC-16; OXA-395				Positive	Positive	NDM	>128	>128	rmtB4						aadA11									qnrVC1
PAN-60	2022	Rectal swab	S	Yes	ST773	O11	exoU	SAMN37825788	139	117	6841347	MDR	>16	>16	>32	>8	2	>32	>16	>32	>16	>32	22	NDM-1	PDC-16; OXA-395				Positive	Positive	NDM	>128	>128	rmtB4						aadA11									qnrVC1
PAN-61	2022	Other	C	Yes	ST664	O5	exoS	SAMN37825789	112	110	7201445	XDR	>16	>16	>32	>8	32	>32	>16	>32	>16	>32	23	VIM-1	PDC-98; OXA-50				Positive	Positive	VIM	128	16			aph(3'')-Ib	aph(3')-VIa		aph(6)-Id	aadA1					aac(6')-Ib4
PAN-62	2022	NA1	S	Yes	ST1047	O7	exoS	SAMN37825790	108	119	6851680	XDR	>16	>16	>32	>8	32	>32	>16	>32	>16	>32	26	IMP-1	PDC-12; OXA-10; OXA-488				Positive	Positive	IMP	128	>128			aph(3'')-Ib			aph(6)-Id						aac(6')-Ib3
PAN-63	2022	Other	C	Yes	ST773	O11	exoU	SAMN37825791	505	107	6947933	XDR	>16	>16	>32	>8	4	>32	>16	>32	>16	>32	20	NDM-1	PDC-16; OXA-395				Positive	Positive	NDM	>128	>128	rmtB4						aadA11									qnrVC1
PAN-64	2022	Other	C	Yes	ST111	O12	exoS	SAMN37825792	107	112	7082963	XDR	>16	>16	32	>8	8	16	8	32	>16	32	27	VIM-2	PDC-3; OXA-395				Negative	Positive	VIM	64	128														aac(6')-29a, aac(6')-29b
PAN-65	2022	Other	C	Yes	ST1047	O7	exoS	SAMN37825793	118	114	6865381	XDR	>16	8	32	8	32	>32	>16	>32	>16	>32	23	IMP-1	PDC-12; OXA-10; OXA-488				Positive	Positive	IMP	64	>128			aph(3'')-Ib			aph(6)-Id		ant(2'')-Ia				aac(6')-Ib3				qnrVC1
PAN-66	2022	NA	C	Yes	ST1047	O7	exoS	SAMN37825794	112	115	6738440	XDR	>16	>16	>32	>8	32	>32	>16	>32	>16	>32	26	IMP-1	PDC-12; OXA-10; OXA-488				Positive	Positive	IMP	64	128			aph(3'')-Ib			aph(6)-Id						aac(6')-Ib3
PAN-67	2022	Other	S	Yes	ST313	O1	exoU	SAMN37825795	42	134	6833828	MDR	>16	>16	>16	>8	4	>16	>16	>16	>32	32	28	VIM-2	PDC-37; OXA-488				Positive	Positive	VIM	8	>8												aac(6')-Ib
1 NA: not available
2 Antibiotic abbreviations: MEM: meropenem; IMP: imipenem; MEM/VAR: meropenem-vaborbactam; IMP/REL: imipenem-relebactam; ATM: aztreonam; CAZ: ceftazidime; FEP: cefepime; CTV: ceftazidime-avibactam; CTAZ: ceftolozane-tazobactam; TZP: piperacillin-tazobactam; AMK: amikacin; TOB: tobramycin; CIP: ciprofloxacin; COL: colistin
3 Antimicrobioal resistance cathegorization according to ﻿Magiorakos et. al. (2012) doi:﻿10.1111/j.1469-0691.2011.03570.x
4 FDC: Cefiderocol. Susceptibility testing was performed using disk diffusion method.
[truncated: 5 more columns]
